# Supplementary material for: agReg-SNPdb-Plants: A Database of Regulatory SNPs for Agricultural Plant Species
Source: Biology (Basel). 2022 Apr 29;11(5):684. doi: 10.3390/biology11050684 (PMC9138521; doi:10.3390/biology11050684)
Supplement: Supplementary file 1 [file biology-11-00684-s001.zip]

Archive with 3 entries (3 files):
- Suppl_FiguresS1_SNPs_and_genes.pdf
- Suppl_FiguresS2_rSNPs_dist_to_TSS.pdf
- Suppl_TableS1.pdf
